# Supplementary material for: Urine NMR Metabolomics for Precision Oncology in Colorectal Cancer
Source: Int J Mol Sci. 2022 Sep 22;23(19):11171. doi: 10.3390/ijms231911171 (PMC9569997; doi:10.3390/ijms231911171)
Supplement: Supplementary file 1 [file ijms-23-11171-s001.zip]

Archive with 2 entries (2 files):
- NMR_CRC_compounds_vRevisions.xlsx
- NMR_metabolomics_CRC_SUPPL_vSubmitted.pdf
